# Supplementary material for: Effects of pain education on disability, pain, quality of life, and self-efficacy in chronic low back pain: A randomized controlled trial
Source: PLoS One. 2024 May 28;19(5):e0294302. doi: 10.1371/journal.pone.0294302 (PMC11132453; doi:10.1371/journal.pone.0294302)
Supplement: S3 File — (XLS) [file pone.0294302.s003.xls]

## Sheet: LBP_rct dataset
Age	Group	Sex	Height_meter	Weight_kg	Occupation	Durationofcondition	Levelofactivity	BMI	Smoking	Comorbidities	Hours_of_Sleep	VAS_Pre	VAS_Post	Post_VAS_CAT	RMDQ_Pre	RMDQ_Post	WHO_5QI_Pre	WHO_5QI_Post	GSES_pre	GSES_post	Mdiff_WHO5QI	Mdiff_GSES	Mdiff_VAS	Mdiff_RMDQ	AGE_CAT	BMI_CAT	ChronicityLBP_CAT	VAS_pre_CAT	RMDQ_Pre_CAT	Education_status	GSES_pre_CAT	Post_RMDQ_CAT	Post_WHO5Qi_CAT	Post_GSES_CAT
52	2	0	1.67	71	House Wife	24	1	30	0	HTN	7	6	3	1	20	4	44	80	24	26	-23	-7	1	6	2	1	1	1	2	0	0	1	1	0
38	2	1	1.65	71	Student	4	1	34	1	Nil	6	3	3	1	7	3	60	60	23	33	0	-10	-3	4	1	1	0	0	1	0	0	0	0	0
55	2	0	1.67	68	Teacher	36	0	24	0	HTN	5	7	3	1	3	1	40	42	15	25	-2	-10	2	2	2	0	1	1	0	1	0	0	0	0
42	2	0	1.52	67	Teacher	6	0	28	0	Nil	7	5	3	1	13	7	76	80	24	24	-4	0	0	6	1	1	0	1	1	1	0	0	1	0
29	2	0	1.59	66	Student	2	1	34	1	Nil	6	7	3	1	17	8	36	55	32	32	0	0	1	4	1	1	0	1	1	0	1	1	0	0
41	2	1	1.7	68	employee private	12	1	28	0	Depression	8	6	3	1	21	6	76	76	34	34	0	-4	1	6	1	1	0	1	2	0	1	1	1	1
41	2	0	1.75	67	Employee	6	0	32	0	Nil	5	5	2	1	11	6	70	90	28	30	-9	-2	-1	5	1	1	0	1	1	0	1	0	1	0
48	2	1	1.63	68	Shopkeeper	11	0	26	0	Nil	8	7	2	1	18	4	32	70	18	20	-4	-2	0	14	2	1	0	1	1	1	0	0	0	0
43	2	1	1.55	65	Employee	10	2	31	0	Nil	6	6	2	1	20	6	68	70	20	20	-2	0	0	9	1	1	0	1	2	0	0	0	1	0
51	2	0	1.6	64	businesswomen	12	2	28	0	Nil	8	6	2	1	18	8	92	92	28	28	0	0	1	7	2	1	0	1	1	1	1	0	1	0
28	2	0	1.65	64	House Wife	36	0	30	0	Nil	7	4	1	1	21	8	72	90	27	37	-6	-10	-1	3	1	1	1	0	2	1	1	1	1	1
33	2	0	1.5	63	House Wife	10	0	27	0	Nil	5	6	1	1	8	8	36	60	20	28	-4	-8	0	0	1	1	0	1	1	1	0	0	0	0
30	2	1	1.6	65	Student	180	1	31	0	Nil	9	7	1	1	20	9	68	80	26	22	-12	-6	1	11	1	1	2	1	2	1	1	0	1	0
29	2	1	1.52	64	Student	12	1	30	1	Nil	6	8	4	0	9	8	72	78	27	36	-6	-9	4	-2	1	1	0	2	1	1	1	0	1	1
51	2	0	1.4	62	House Wife	24	1	19	0	HTN	6	8	4	0	17	8	28	40	30	30	-2	0	4	2	2	0	1	2	1	0	1	1	0	0
36	2	1	1.57	64	Employee	7	0	24	0	Nil	6	9	3	0	15	4	36	65	32	39	-14	-7	5	4	1	0	0	2	1	1	1	0	0	1
39	2	1	1.54	65	Employee	15	1	31	0	HTN	8	8	3	0	14	8	50	70	29	29	0	0	5	3	1	1	1	2	1	1	1	0	0	0
52	2	0	1.5	66	House Wife	24	1	31	0	T2DM	4	3	3	0	6	2	39	65	40	32	-21	0	0	4	2	1	1	0	0	1	1	0	0	1
44	2	1	1.52	67	Shopkeeper	12	2	23	0	Nil	8	8	3	0	11	6	92	92	23	36	0	-13	5	2	1	0	0	2	1	0	0	0	1	1
38	2	0	1.55	66	House Wife	12	1	24	0	Nil	7	4	3	0	15	6	56	56	26	26	0	-4	0	2	1	0	0	0	1	1	1	1	0	0
54	2	1	1.58	65	businessman	24	2	31	1	Nil	7	7	3	0	10	9	60	60	31	31	0	0	4	1	2	1	1	1	1	0	1	0	0	0
45	2	0	1.53	64	House Wife	6	1	25	0	Nil	7	8	3	0	6	8	44	44	29	29	0	0	5	-2	1	1	0	2	0	1	1	0	0	0
37	2	1	1.6	67	businessman	60	0	36	0	Nil	7	4	3	0	8	8	69	78	22	30	-9	-8	1	0	1	1	2	0	1	0	0	0	1	0
46	2	1	1.5	62	driver	6	2	24	1	Asthma	6	3	3	0	3	2	50	80	21	20	0	-9	0	1	2	0	0	0	0	0	0	0	0	0
47	2	1	1.5	65	businessman	12	0	27	0	Nil	7	6	3	0	14	4	36	70	22	22	-10	0	3	2	2	1	0	1	1	1	0	0	0	0
45	2	0	1.46	61	employee	12	1	30	0	Nil	7	7	3	0	16	4	68	92	24	36	-2	-12	3	5	1	1	0	1	1	0	0	0	1	1
31	2	0	1.51	61	Student	3	1	23	0	Nil	7	6	3	0	12	6	60	80	19	19	0	0	3	2	1	0	0	1	1	0	0	0	0	0
42	2	0	1.54	60	House Wife	8	1	28	0	Nil	8	5	3	0	16	6	44	75	21	21	-12	0	2	7	1	1	0	1	1	1	0	0	0	0
44	2	1	1.55	78	Mason	4	0	23	0	Nil	7	5	2	0	12	4	44	75	21	30	-24	-11	3	4	1	0	0	1	1	1	0	0	1	0
45	2	1	1.55	71	Shopkeeper	12	0	23	0	HTN	3	6	2	0	11	4	52	52	39	39	0	0	4	7	1	0	0	1	1	0	1	0	0	1
57	2	0	1.5	71	House Wife	8	1	29	0	Nil	7	6	2	0	12	10	32	36	32	34	-4	-4	4	2	2	1	0	1	1	1	1	0	0	1
28	2	0	1.57	68	Student	120	1	24	0	Nil	5	6	2	0	11	7	39	67	34	34	-28	0	4	4	1	0	2	1	1	0	1	0	1	1
36	2	0	1.45	67	Private teacher	12	2	25	0	Nil	5	4	2	0	10	10	46	46	21	21	0	0	2	0	1	1	0	0	1	1	0	0	0	0
36	2	1	1.5	66	freelancer	3	0	34	1	Nil	6	4	2	0	8	2	43	69	26	22	-26	0	2	1	1	1	0	0	1	1	1	0	1	0
46	2	0	1.6	68	House Wife	12	1	29	0	Nil	8	5	2	0	16	8	76	82	21	31	-6	-10	3	2	2	1	0	1	1	0	0	1	1	0
55	2	0	1.53	66	House Wife	2	0	26	0	HTN_T2DM	5	6	2	0	17	4	56	80	23	28	0	-5	2	4	2	1	0	1	1	0	0	1	0	0
33	2	0	1.5	65	businesswomen	24	1	24	0	Nil	9	7	2	0	18	4	72	92	18	28	-8	-10	5	8	1	0	1	1	1	0	0	0	1	0
45	2	1	1.46	65	Businessman	9	0	30	1	Nil	8	5	2	0	13	4	32	76	22	24	-12	-6	2	9	1	1	0	1	1	1	0	0	0	0
49	2	1	1.47	64	daily wager	12	0	32	1	T2DM	7	4	1	0	10	2	36	65	28	30	-2	-10	1	8	2	1	0	0	1	1	1	0	0	1
32	2	1	1.52	70	Student	3	2	23	1	Gout	8	2	1	0	8	4	44	60	30	30	-4	0	1	4	1	0	0	0	1	1	1	0	0	0
37	2	1	1.52	72	Employee	8	1	32	1	Nil	8	7	1	0	9	2	32	80	26	33	-26	-7	7	3	1	1	0	1	1	1	1	0	0	0
58	2	0	1.52	65	House Wife	9	2	38	1	Nil	8	6	1	0	10	6	36	70	25	33	-4	-8	5	0	2	1	0	1	1	0	0	0	0	0
35	2	0	1.55	65	House Wife	12	0	20	0	Nil	9	4	1	0	9	9	76	76	27	34	0	-7	0	0	1	0	0	0	1	1	1	0	1	1
39	2	0	1.54	64	House Wife	120	2	29	0	Nil	6	3	1	0	17	8	68	68	32	30	0	0	2	6	1	1	2	0	1	1	1	0	1	0
46	2	1	1.63	64	businessman	4	1	22	1	prostratehypertrophy	7	5	1	0	9	9	70	80	17	20	0	-3	1	0	2	0	0	1	1	1	0	0	1	0
45	2	0	1.48	63	House Wife	3	0	25	0	Nil	6	8	1	0	13	3	32	62	31	31	-6	0	7	10	1	1	0	2	1	1	1	0	0	0
37	1	0	1.67	80	House Wife	120	1	30	0	HyperThyroidism	6	10	8	1	13	10	40	55	25	30	-25	-5	4	3	1	1	2	2	1	0	0	0	1	0
45	1	0	1.55	79	House Wife	180	0	24	0	Nil	6	8	7	1	18	17	76	76	28	28	0	0	2	7	1	0	2	2	1	1	1	0	1	0
52	1	0	1.55	78	House Wife	12	1	32	0	Nil	6	8	7	1	21	21	56	56	15	30	-3	-5	3	0	2	1	0	2	2	0	0	1	0	0
32	1	0	1.56	77	House Wife	2	2	23	0	Nil	8	7	7	1	14	16	60	60	26	30	0	-4	0	3	1	0	0	1	1	0	1	0	0	0
30	1	1	1.59	79	Shopkeeper	48	0	24	1	Nil	6	8	7	1	8	8	52	50	31	38	-2	-7	2	0	1	0	2	2	1	0	1	0	0	1
48	1	0	1.64	79	House Wife	24	0	36	0	T2DM	9	8	7	1	17	17	40	45	18	18	-5	0	3	0	2	1	1	2	1	0	0	1	0	0
28	1	1	1.7	78	Shopkeeper	2	0	23	0	NIl	8	6	6	1	18	16	76	80	40	40	-4	0	0	5	1	0	0	1	1	1	1	1	1	1
60	1	0	1.59	77	House Wife	24	2	29	0	Nil	8	6	6	1	13	12	40	52	24	32	-12	-8	0	1	2	1	1	1	1	0	0	0	0	0
30	1	0	1.64	75	House Wife	12	2	22	0	Nil	7	6	6	1	18	17	48	52	23	23	-4	0	0	1	1	0	0	1	1	0	0	1	0	0
45	1	0	1.56	75	House Wife	12	1	25	0	Nil	5	6	6	1	20	20	24	35	18	28	-11	-2	0	3	1	1	0	1	2	1	0	1	0	0
40	1	0	1.62	74	House Wife	6	1	26	0	Nil	8	8	6	1	20	17	4	10	18	28	-6	-10	3	8	1	1	0	2	2	1	0	0	0	0
35	1	0	1.65	72	House Wife	24	1	25	0	Fatty_Liver	7	6	5	1	14	14	56	56	14	28	0	-6	1	8	1	1	1	1	1	1	0	0	0	0
63	1	0	1.65	76	House wife	12	1	31	0	HTN	7	7	5	1	13	15	36	36	39	39	0	0	2	4	2	1	0	1	1	1	1	0	0	1
83	1	0	1.65	73	House Wife	240	1	29	0	T2DM	4	5	5	1	20	17	42	42	24	24	0	0	0	3	2	1	2	1	2	0	0	1	0	0
51	1	0	1.62	70	House Wife	17	0	35	0	T2DM_HyperThyroidism	7	5	5	1	13	13	40	50	18	22	-20	-2	0	0	2	1	1	1	#NULL!	0	0	1	0	0
40	1	0	1.5	65	House Wife	8	1	27	0	NIL	2	8	7	0	19	16	44	46	27	30	-2	0	4	9	1	1	0	2	2	1	1	0	0	0
48	1	0	1.6	64	House Wife	12	1	31	0	Thyroid	6	4	7	0	24	22	72	72	25	25	0	0	0	7	2	1	0	0	2	1	0	1	1	0
45	1	0	1.57	64	House Wife	60	1	24	0	Nil	6	8	7	0	20	17	40	50	21	33	-17	-12	5	7	1	0	2	2	2	0	0	1	0	0
56	1	0	1.55	63	House Wife	12	0	22	0	Nil	7	5	7	0	7	10	60	60	25	26	0	0	2	2	2	0	0	1	1	0	0	0	0	0
29	1	0	1.56	63	Govt employee	60	1	24	0	Nil	8	8	7	0	9	6	76	76	25	32	0	-7	6	6	1	0	2	2	1	0	0	0	1	0
50	1	1	1.56	64	Employee	12	1	23	0	Nil	6	8	7	0	15	14	33	40	24	32	-7	-9	5	1	2	0	0	2	1	0	0	1	0	0
28	1	0	1.52	64	House Wife	24	1	27	0	Piles_PreviousLSCS	6	6	6	0	15	12	52	52	32	34	-8	-2	3	3	1	1	1	1	1	0	1	0	0	1
40	1	0	1.62	62	House wife	60	0	24	0	Nil	6	8	6	0	19	16	32	30	21	21	-7	0	5	3	1	0	2	2	2	0	0	1	0	0
25	1	1	1.55	63	Student	8	0	25	0	Nil	8	6	6	0	14	12	40	40	20	20	0	0	5	2	1	1	0	1	1	1	0	0	0	0
52	1	1	1.52	61	Fine arts Tailoring	4	1	29	0	Nil	7	7	6	0	8	2	80	70	27	32	0	-5	6	6	2	1	0	1	1	0	1	0	1	0
58	1	0	1.56	61	House Wife	120	2	30	0	HTN	6	7	6	0	11	10	80	76	25	40	0	-5	3	1	2	1	2	1	1	0	0	0	1	0
47	1	1	1.55	60	Employee	4	1	25	0	Nil	7	6	6	0	12	17	84	76	24	24	-6	0	5	2	2	1	0	1	1	0	0	0	1	0
36	1	1	1.6	61	Shopkeeper	6	2	30	1	Nil	8	3	5	0	23	21	44	50	37	37	-6	0	0	2	1	1	0	0	2	1	1	1	0	1
40	1	0	1.55	62	House wife	3	0	31	0	HTN	2	6	5	0	19	14	36	36	18	28	0	0	4	5	1	1	0	1	2	0	0	1	0	0
60	1	0	1.56	64	House Wife	12	0	38	1	HTN_T2DM	2	6	5	0	20	17	68	58	30	30	0	0	4	3	2	1	0	1	2	1	1	1	1	0
30	1	0	1.6	64	House Wife	3	2	27	0	Nil	7	4	5	0	21	18	44	44	23	30	0	-7	1	6	1	1	0	0	2	0	0	1	0	0
40	1	0	1.64	64	Farm work	72	2	28	0	Nil	3	6	5	0	18	15	44	48	20	20	-4	0	3	6	1	1	2	1	1	0	0	0	0	0
19	1	0	1.62	63	Student	48	1	19	0	Nil	8	6	5	0	17	19	40	60	24	30	-20	-6	3	-2	0	0	2	1	1	0	0	1	0	0
28	1	0	1.54	63	Fine arts Tailoring	24	1	24	0	Nil	7	6	5	0	12	18	64	60	21	21	0	0	4	2	1	0	1	1	1	0	0	0	1	0
28	1	0	1.62	62	House Wife	24	1	26	0	Nil	7	5	5	0	8	6	76	76	28	30	0	-2	2	2	1	1	1	1	1	1	1	0	1	0
32	1	1	1.6	62	Shopkeeper	8	1	27	0	Nil	7	6	5	0	8	10	44	44	29	32	0	-1	2	1	1	1	0	1	1	1	1	0	0	0
38	1	0	1.56	62	House wife	36	0	29	0	NiL	5	4	4	0	10	10	56	56	23	34	0	-7	0	2	1	1	1	0	1	1	0	0	0	0
60	1	1	1.57	62	Govt servant	3	0	23	1	T2DM	6	6	4	0	11	11	92	95	32	36	-3	-4	5	0	2	0	0	1	1	1	1	0	1	1
62	1	0	1.6	62	House wife	12	0	32	0	HTN_T2DM	4	5	4	0	15	13	68	66	29	29	-2	0	2	2	2	1	0	1	1	0	1	1	1	0
28	1	0	1.56	62	Tailor.Silayi	24	2	20	0	Nil	9	6	4	0	18	16	44	50	20	32	-6	-12	4	2	1	0	1	1	1	0	0	1	0	0
65	1	0	1.68	62	House Wife	156	1	24	0	Nil	7	5	4	0	20	20	44	44	27	34	0	-4	2	0	2	0	2	1	2	0	1	1	0	0
47	1	0	1.55	62	House Wife	24	1	31	0	Nil	5	4	4	0	12	10	64	64	26	33	0	0	3	6	2	1	1	0	1	0	1	0	1	0
37	1	1	1.55	61	Carpenter	3	2	30	0	Nil	8	2	4	0	4	1	84	84	40	40	0	0	2	3	1	1	0	0	0	0	1	0	1	1
37	1	0	1.45	61	House Wife	24	0	25	0	Nil	5	4	4	0	19	18	72	74	32	32	-6	0	0	1	1	1	1	0	2	0	1	1	1	0
45	1	0	1.54	60	GovtEmployeeInHealth	24	1	26	0	HTN_Type I	6	2	4	0	12	11	72	72	34	38	0	-4	2	1	1	1	1	0	1	0	1	0	1	1
27	1	1	1.52	60	Student	24	1	25	0	Nil	8	4	4	0	11	12	64	70	36	40	-6	-4	0	0	1	1	1	0	1	0	1	0	1	1
